# Supplementary material for: Integrated bioinformatic analysis of protein landscape in gingival crevicular fluid unveils sequential bioprocess in orthodontic tooth movement
Source: Prog Orthod. 2024 Sep 23;25:37. doi: 10.1186/s40510-024-00536-0 (PMC11417088; doi:10.1186/s40510-024-00536-0)
Supplement: Supplementary file 3 — Supplementary Material 3: Supplementary Table 2. QUADAS assessment. [file 40510_2024_536_MOESM3_ESM.xlsx]

## Sheet: Sheet1
Criteria	Response		Alaguselvaraj et al., 2021	Zheng et al., 2021	Shetty et al., 2013	Domínguez et al., 2015	Singh et al., 2019	Padisar et al., 2018	Yassaei et al., 2016	Sar et al., 2019)	Canavarro et al., 2013	Jeyraj et al., 2015	Afacan et al., 2019	AlSwafeeri et al., 2015	Varella et al., 2018	Jivrajani et al., 2020	Raghav et al., 2022	Erdur et al., 2021	Üretürk et al., 2017
DOMAIN 1 (Patient selection)
Risk of Bias
Was a consecutive or random sample of patients enrolled ?	Yes/No/Unclear	if reply is YES, low ROB	YES	YES	YES	YES	YES	YES	YES	YES	YES	YES	YES	YES	YES	YES	YES	YES	YES
Was a case-control design avoided ?	Yes/No/Unclear	if reply is YES, low ROB	YES	YES	YES	YES	YES	YES	YES	NO	YES	NO	YES	YES	YES	YES	YES	YES	YES
Were the total number of patients adequate to answer the research question ? (Was a power calculation conducted ?)	Yes/No/Unclear	if reply is YES, low ROB	NO	NO	NO	NO	NO	NO	NO	NO	NO	NO	YES	YES	YES	NO	YES	YES	NO
Did the study avoid inappropriate exclusions ?	Yes/No/Unclear	if reply is YES, low ROB	YES	YES	YES	YES	YES	YES	YES	YES	YES	YES	YES	YES	YES	YES	YES	YES	YES
Could the selection of patients have introduced bias ?	RISK: LOW/HIGH/UNCLEAR		LOW	LOW	LOW	LOW	LOW	LOW	LOW	UNCLEAR	LOW	UNCLEAR	LOW	LOW	LOW	LOW	LOW	LOW	LOW
Applicabilty
Are there concerns that the included patients demographic features, gender, age, ethnicity and settings do not match the review question?	Yes/No/Unclear	if reply is YES, low applicability	YES	YES	YES	YES	YES	YES	YES	YES	YES	YES	YES	YES	YES	UNCLEAR	YES	YES	YES
Is there concern that the included patients do not match those targeted by the review question ?	CONCERN: LOW/HIGH/UNCLEAR		LOW	LOW	LOW	LOW	LOW	LOW	LOW	LOW	LOW	LOW	LOW	LOW	LOW	LOW	LOW	LOW	LOW
DOMAIN 2 (Index Test)
Risk of Bias
Index test conduction
GCF
Were the index test results interpreted without knowledge of the results of the reference standard ?	Yes/No/Unclear	f reply is YES, low ROB	YES	YES	YES	YES	YES	YES	YES	YES	YES	YES	YES	YES	YES	YES	YES	YES	YES
Was the outcome of the index test assayed in duplicate or triplicate?	Yes/No/Unclear	f reply is YES, low ROB	NO	NO	NO	NO	NO	YES	NO	NO	NO	NO	NO	NO	NO	NO	NO	NO	NO
Were the oral hygiene regimen followed prior to index test conduction?	Yes/No/Unclear	f reply is YES, low ROB	UNCLEAR	YES	YES	YES	YES	YES	YES	YES	YES	YES	YES	YES	YES	YES	UNCLEAR	UNCLEAR	YES
Was the unstimulated/ uncontaminated GCF collection performed?	Yes/No/Unclear	f reply is YES, low ROB	UNCLEAR	YES	YES	YES	YES	YES	YES	YES	YES	YES	YES	YES	YES	YES	YES	YES	YES
Was the GCF collection done in specified time period in the patient?(circadian )	Yes/No/Unclear	if reply is YES, low ROB	NO	NO	NO	NO	NO	NO	NO	NO	NO	NO	NO	NO	NO	NO	NO	NO	NO
Was the collected sample transported and stored using standard procedure?收集的样品是否按照标准程序运输和储存?	Yes/No/Unclear	Should we include this?	YES	YES	YES	YES	YES	YES	YES	YES	YES	YES	YES	YES	YES	YES	YES	YES	YES
Could the conduct or interpretation of the index test have introduced bias ?	RISK: LOW/HIGH/UNCLEAR		UNCLEAR	LOW	LOW	LOW	LOW	LOW	LOW	LOW	LOW	LOW	LOW	LOW	LOW	LOW	UNCLEAR	UNCLEAR	LOW
Applicability
Is there concern that the index test, its conduct, or its interpretation differ from the review question ?	CONCERN: LOW/HIGH/UNCLEAR		UNCLEAR	LOW	LOW	LOW	LOW	LOW	LOW	LOW	LOW	LOW	LOW	LOW	LOW	LOW	UNCLEAR	UNCLEAR	LOW
DOMAIN 3: REFERENCE STANDARD
Risk of Bias
Was the reference standard ( orthodontic treatment) conducted by an experienced operator(s) ?	Yes/No/Unclear	if reply is YES, low ROB	YES	YES	YES	YES	YES	YES	YES	YES	YES	YES	YES	YES	YES	YES	YES	YES	YES
Were the reference standard results interpreted without knowledge of the results of the index test(s) ?	Yes/No/Unclear	if reply is YES, low ROB	YES	YES	YES	YES	YES	YES	YES	YES	YES	YES	YES	YES	YES	YES	YES	YES	YES
Was a standard orthodontic procedure performed as the reference standard?	Yes/No/Unclear	if reply is YES, low ROB	YES	YES	YES	YES	YES	YES	YES	YES	YES	YES	YES	YES	YES	YES	YES	YES	YES
Were the force magnitude mentioned durign the orthodontic treatment ?	Yes/No/Unclear	if reply is YES, low ROB	YES	YES	YES	YES	YES	YES	YES	YES	YES	YES	YES	YES	YES	YES	YES	YES	YES
Could the reference standard, its conduct, or its interpretation have introduced bias ?	RISK: LOW/HIGH/UNCLEAR		LOW	LOW	LOW	LOW	LOW	LOW	LOW	LOW	LOW	LOW	LOW	LOW	LOW	LOW	LOW	LOW	LOW
Applicability
Is there concern that the target condition as defined by the reference standard does not match the review question ?	CONCERN: LOW/HIGH/UNCLEAR	f reply is YES, low ROB	LOW	LOW	LOW	LOW	LOW	LOW	LOW	LOW	LOW	LOW	LOW	LOW	LOW	LOW	LOW	LOW	LOW
DOMAIN 4: FLOW AND TIMING
Risk of Bias
Was there an appropriate interval between index test(s) and reference standard ?	Yes/No/Unclear	if reply is YES, low ROB	YES	YES	YES	YES	YES	YES	YES	YES	YES	YES	YES	YES	YES	YES	YES	YES	YES
Did all patients receive a reference standard?	Yes/No/Unclear	if reply is YES, low ROB	YES	YES	YES	YES	YES	YES	YES	YES	YES	YES	YES	YES	YES	YES	YES	YES	YES
Were withdrawals explained ?	Yes/No/Unclear	if reply is YES, low ROB	NO	NO	NO	NO	NO	NO	NO	NO	NO	NO	NO	NO	NO	UNCLEAR	YES	NO	NO
RISK of Bias	RISK: LOW/HIGH/UNCLEAR		LOW	LOW	LOW	LOW	LOW	LOW	LOW	LOW	LOW	LOW	LOW	LOW	LOW	UNCLEAR	LOW	LOW	LOW
not mentioned
RISK of Bias			UNCLEAR	LOW	LOW	LOW	LOW	LOW	LOW	UNCLEAR	LOW	UNCLEAR	LOW	LOW	LOW	LOW	UNCLEAR	UNCLEAR	LOW
APPLICABILITY			HIGH	HIGH	HIGH	HIGH	HIGH	HIGH	HIGH	HIGH	HIGH	HIGH	HIGH	HIGH	HIGH	HIGH	UNCLEAR	UNCLEAR	HIGH

## Sheet: Sheet2
Alaguselvaraj et al., 2021	Zheng et al., 2021	Shetty et al., 2013	Domínguez et al., 2015	Singh et al., 2019	Padisar et al., 2018	Yassaei et al., 2016	Sar et al., 2019)	Canavarro et al., 2013	Jeyraj et al., 2015	Afacan et al., 2019	AlSwafeeri et al., 2015	Varella et al., 2018	Jivrajani et al., 2020	Raghav et al., 2022	Erdur et al., 2021	Üretürk et al., 2017
