# Supplementary material for: Integrated bioinformatic analysis of protein landscape in gingival crevicular fluid unveils sequential bioprocess in orthodontic tooth movement
Source: Prog Orthod. 2024 Sep 23;25:37. doi: 10.1186/s40510-024-00536-0 (PMC11417088; doi:10.1186/s40510-024-00536-0)
Supplement: Supplementary file 4 — Supplementary Material 4: Supplementary Table 3. Rankings of DEGs. [file 40510_2024_536_MOESM4_ESM.csv]

Top 13 in network string_interactions_short.tsv ranked by Degree method
Rank	Name	Score
1	TNFSF11	11.0
1	TNF	11.0
1	IL6	11.0
4	IL1B	10.0
4	MMP9	10.0
6	MMP3	9.0
6	TGFB1	9.0
8	MMP8	8.0
8	LEP	8.0
10	MMP1	7.0
11	PTGES	4.0
11	TNFRSF11B	4.0
13	ALPL	2.0
