# Supplementary material for: Integrated bioinformatic analysis of protein landscape in gingival crevicular fluid unveils sequential bioprocess in orthodontic tooth movement
Source: Prog Orthod. 2024 Sep 23;25:37. doi: 10.1186/s40510-024-00536-0 (PMC11417088; doi:10.1186/s40510-024-00536-0)
Supplement: Supplementary file 5 — Supplementary Material 5: Supplementary Table 4. STRING interactions. [file 40510_2024_536_MOESM5_ESM.tsv]

#node1	node2	node1_string_id	node2_string_id	neighborhood_on_chromosome	gene_fusion	phylogenetic_cooccurrence	homology	coexpression	experimentally_determined_interaction	database_annotated	automated_textmining	combined_score
ALPL	TNFRSF11B	9606.ENSP00000363973	9606.ENSP00000297350	0	0	0	0	0	0	0	0.609	0.609
ALPL	TNFSF11	9606.ENSP00000363973	9606.ENSP00000381775	0	0	0	0	0	0	0	0.594	0.594
IL1B	TGFB1	9606.ENSP00000263341	9606.ENSP00000221930	0	0	0	0	0.140	0	0	0.924	0.932
IL1B	MMP8	9606.ENSP00000263341	9606.ENSP00000236826	0	0	0	0	0.153	0.070	0	0.667	0.715
IL1B	PTGES	9606.ENSP00000263341	9606.ENSP00000342385	0	0	0	0	0.074	0	0	0.772	0.780
IL1B	MMP3	9606.ENSP00000263341	9606.ENSP00000299855	0	0	0	0	0.117	0.071	0	0.812	0.832
IL1B	LEP	9606.ENSP00000263341	9606.ENSP00000312652	0	0	0	0	0	0	0	0.854	0.854
IL1B	TNFSF11	9606.ENSP00000263341	9606.ENSP00000381775	0	0	0	0	0	0	0	0.854	0.854
IL1B	MMP1	9606.ENSP00000263341	9606.ENSP00000322788	0	0	0	0	0.174	0.070	0	0.849	0.873
IL1B	MMP9	9606.ENSP00000263341	9606.ENSP00000361405	0	0	0	0	0.275	0.051	0	0.932	0.949
IL1B	IL6	9606.ENSP00000263341	9606.ENSP00000385675	0	0	0	0	0.515	0	0.400	0.989	0.996
IL1B	TNF	9606.ENSP00000263341	9606.ENSP00000398698	0	0	0	0	0.616	0	0.400	0.993	0.998
IL6	TGFB1	9606.ENSP00000385675	9606.ENSP00000221930	0	0	0	0	0.106	0	0.400	0.932	0.960
IL6	MMP8	9606.ENSP00000385675	9606.ENSP00000236826	0	0	0	0	0.086	0	0	0.635	0.653
IL6	TNFRSF11B	9606.ENSP00000385675	9606.ENSP00000297350	0	0	0	0	0.143	0	0	0.636	0.675
IL6	MMP3	9606.ENSP00000385675	9606.ENSP00000299855	0	0	0	0	0.160	0	0.400	0.795	0.887
IL6	LEP	9606.ENSP00000385675	9606.ENSP00000312652	0	0	0	0	0	0	0	0.919	0.919
IL6	MMP1	9606.ENSP00000385675	9606.ENSP00000322788	0	0	0	0	0.169	0	0.400	0.731	0.854
IL6	PTGES	9606.ENSP00000385675	9606.ENSP00000342385	0	0	0	0	0.135	0	0	0.548	0.592
IL6	MMP9	9606.ENSP00000385675	9606.ENSP00000361405	0	0	0	0	0.106	0	0.400	0.930	0.959
IL6	TNFSF11	9606.ENSP00000385675	9606.ENSP00000381775	0	0	0	0	0.105	0	0	0.797	0.810
IL6	TNF	9606.ENSP00000385675	9606.ENSP00000398698	0	0	0	0	0.261	0	0.400	0.989	0.994
LEP	TGFB1	9606.ENSP00000312652	9606.ENSP00000221930	0	0	0	0	0	0	0	0.721	0.721
LEP	MMP8	9606.ENSP00000312652	9606.ENSP00000236826	0	0	0	0	0	0	0	0.529	0.529
LEP	MMP3	9606.ENSP00000312652	9606.ENSP00000299855	0	0	0	0	0	0	0	0.447	0.447
LEP	TNFSF11	9606.ENSP00000312652	9606.ENSP00000381775	0	0	0	0	0	0	0	0.545	0.545
LEP	MMP9	9606.ENSP00000312652	9606.ENSP00000361405	0	0	0	0	0.049	0	0	0.646	0.649
LEP	TNF	9606.ENSP00000312652	9606.ENSP00000398698	0	0	0	0	0	0	0	0.892	0.892
MMP1	TGFB1	9606.ENSP00000322788	9606.ENSP00000221930	0	0	0	0	0.072	0	0.400	0.691	0.812
MMP1	MMP3	9606.ENSP00000322788	9606.ENSP00000299855	0	0	0.064	0.951	0.657	0	0.900	0.597	0.985
MMP1	TNFSF11	9606.ENSP00000322788	9606.ENSP00000381775	0	0	0	0	0.105	0	0	0.678	0.699
MMP1	TNF	9606.ENSP00000322788	9606.ENSP00000398698	0	0	0	0	0.069	0	0	0.716	0.724
MMP1	MMP9	9606.ENSP00000322788	9606.ENSP00000361405	0	0	0	0.743	0.154	0	0.900	0.725	0.974
MMP3	TGFB1	9606.ENSP00000299855	9606.ENSP00000221930	0	0	0	0	0	0	0.400	0.661	0.787
MMP3	MMP8	9606.ENSP00000299855	9606.ENSP00000236826	0	0	0.067	0.947	0	0	0	0.458	0.472
MMP3	TNFSF11	9606.ENSP00000299855	9606.ENSP00000381775	0	0	0	0	0.110	0	0	0.583	0.613
MMP3	TNF	9606.ENSP00000299855	9606.ENSP00000398698	0	0	0	0	0.086	0	0	0.846	0.853
MMP3	MMP9	9606.ENSP00000299855	9606.ENSP00000361405	0	0	0.075	0.784	0.145	0	0.900	0.514	0.956
MMP8	TGFB1	9606.ENSP00000236826	9606.ENSP00000221930	0	0	0	0	0	0	0	0.480	0.480
MMP8	TNFSF11	9606.ENSP00000236826	9606.ENSP00000381775	0	0	0	0	0.099	0	0	0.444	0.478
MMP8	MMP9	9606.ENSP00000236826	9606.ENSP00000361405	0	0	0	0.730	0.168	0	0	0.548	0.608
MMP8	TNF	9606.ENSP00000236826	9606.ENSP00000398698	0	0	0	0	0.069	0	0	0.604	0.615
MMP9	TGFB1	9606.ENSP00000361405	9606.ENSP00000221930	0	0	0	0	0.082	0.599	0.400	0.872	0.968
MMP9	PTGES	9606.ENSP00000361405	9606.ENSP00000342385	0	0	0	0	0.057	0	0	0.399	0.409
MMP9	TNFSF11	9606.ENSP00000361405	9606.ENSP00000381775	0	0	0	0	0.104	0	0	0.740	0.757
MMP9	TNF	9606.ENSP00000361405	9606.ENSP00000398698	0	0	0	0	0.207	0	0	0.915	0.930
PTGES	TNF	9606.ENSP00000342385	9606.ENSP00000398698	0	0	0	0	0	0	0	0.547	0.547
TGFB1	TNFSF11	9606.ENSP00000221930	9606.ENSP00000381775	0	0	0	0	0	0	0	0.583	0.583
TGFB1	TNF	9606.ENSP00000221930	9606.ENSP00000398698	0	0	0	0	0.125	0	0	0.935	0.941
TNF	TNFRSF11B	9606.ENSP00000398698	9606.ENSP00000297350	0	0	0	0	0.099	0	0	0.448	0.481
TNF	TNFSF11	9606.ENSP00000398698	9606.ENSP00000381775	0	0	0	0.609	0.099	0	0.500	0.655	0.831
TNFRSF11B	TNFSF11	9606.ENSP00000297350	9606.ENSP00000381775	0	0	0	0	0.062	0.963	0.900	0.997	0.999
